# Supplementary material for: Comparative Self-Evaluation of Patient Education Practice: A Study of Novice and Experienced Physiotherapists
Source: Healthcare (Basel). 2025 Jan 28;13(3):260. doi: 10.3390/healthcare13030260 (PMC11817888; doi:10.3390/healthcare13030260)
Supplement: Supplementary file 1 [file healthcare-13-00260-s001.zip]

Archive with 1 entries (1 files):
- healthcare-3374716-supplementary.pdf
